# Supplementary material for: Evaluation of Hepatitis B Vaccine Immunogenicity in Low-Birth-Weight Infants After Complete Immunization: The Impact of Postnatal Catch-Up Growth and Maternal–Neonatal Characteristics
Source: Vaccines (Basel). 2026 Jun 27;14(7):566. doi: 10.3390/vaccines14070566 (PMC13417890; doi:10.3390/vaccines14070566)
Supplement: Supplementary file 1 [file vaccines-14-00566-s001.zip]

Archive with 1 entries (1 files):
- vaccines-4369349-supplementary.pdf
